# Supplementary material for: Cost of Recommended Diet (CoRD) and Its Affordability in Bangladesh
Source: Foods. 2023 Feb 13;12(4):790. doi: 10.3390/foods12040790 (PMC9956371; doi:10.3390/foods12040790)
Supplement: Supplementary file 1 [file foods-12-00790-s001.zip]

Archive with 1 entries (1 files):
- foods-2078230-supplementary.pdf
